# Supplementary material for: Recommendations from Thai stakeholders about protecting HIV remission (‘cure’) trial participants: report from a participatory workshop
Source: Int Health. 2020 Nov 9;12(6):567–74. doi: 10.1093/inthealth/ihaa067 (PMC7650909; doi:10.1093/inthealth/ihaa067)
Supplement: ihaa067_Supplemental_File [file ihaa067_supplemental_file.zip]

Archive with 1 entries (1 files):
- Appendix_workshop_Peay.docx
